# Supplementary material for: On the Unique Morphology and Elastic Properties of Multi-Jet Electrospun Cashew Gum-Based Fiber Mats
Source: Polymers (Basel). 2024 May 10;16(10):1355. doi: 10.3390/polym16101355 (PMC11125206; doi:10.3390/polym16101355)
Supplement: Supplementary file 1 [file polymers-16-01355-s001.zip]

Archive with 1 entries (1 files):
- polymers-2940139-supplementary.pdf
